# Supplementary material for: Suppression of DC-SIGN and gH Reveals Complex, Subset-Specific Mechanisms for KSHV Entry in Primary B Lymphocytes
Source: Viruses. 2021 Jul 31;13(8):1512. doi: 10.3390/v13081512 (PMC8402705; doi:10.3390/v13081512)
Supplement: Supplementary file 1 [file viruses-13-01512-s001.zip]

Archive with 1 entries (1 files):
- viruses-1299312-supplementary.pdf
